# Supplementary material for: Prognostic value of auditory evoked potentials in disorders of consciousness: a systematic literature review
Source: Clin Neurophysiol Pract. 2026 Jan 30;11:72–85. doi: 10.1016/j.cnp.2026.01.005 (PMC12890848; doi:10.1016/j.cnp.2026.01.005)
Supplement: Supplementary Data 5 [file mmc5.xlsx]

## Sheet: Sheet1
Study	D1: Was a consecutive or random sample of patients enrolled?	D1: Was a case-control design avoided?	D1: Did the study avoid inappropriate exclusions?	Overall: D1	Applicability 1: Is there concern that the included patients do not match the review question?	D2: Were the index test results interpreted without knowledge of the results of the reference standard?	D2: If a threshold was used, was it pre-specified?	Applicability 2: Is there concern that the index test, its conduct, or interpretation differ from the review question?	Overall: D2	D3: Is the reference standard likely to correctly classify the target condition?	D3: Were the reference standard results interpreted without knowledge of the results of the index test?	Applicability 3: Is there concern that the target condition as defined by the reference standard does not match the review question?	Overall: D3	D4: Was there an appropriate interval between index test(s) and reference standard?	D4: Did patients receive the same reference standard?	D4: Were all patients included in the analysis?	Overall: D4
1. Chen et al., 2020	Unclear	Yes	Yes	No information	Low Concern	Yes	Yes	Low Concern	Low	Yes	Unclear	Low Concern	No information	Yes	Yes	Yes	Low
2. Floyrac et al., 2023	Yes	Yes	Yes	Low	Low Concern	Yes	Yes	Low Concern	Low	Yes	Yes	Low Concern	Low	Yes	Yes	Yes	Low
3. Gobert et al., 2018	Yes	Yes	Yes	Low	Low Concern	Yes	Yes	Low Concern	Low	Yes	Yes	Low Concern	Low	Yes	Yes	Yes	Low
4. Jaeger et al., 2014	Yes	Yes	No	High	Low Concern	Yes	Yes	Low Concern	Low	Yes	Unclear	Low Concern	No information	Yes	No	No	High
5. Juan et al., 2016	Yes	Yes	No	High	Low Concern	Yes	Yes	Low Concern	Low	Yes	Yes	Low Concern	Low	Yes	No	No	High
6. Levi-Strauss et al., 2023	Unclear	Yes	No	High	Low Concern	Yes	Yes	Low Concern	Low	Yes	Unclear	Low Concern	No information	Yes	Yes	Yes	Low
7. Lim et al., 2021	Unclear	Yes	Unclear	No information	Low Concern	Yes	Yes	Low Concern	Low	Yes	Unclear	Low Concern	No information	Yes	Yes	No	High
8. Liu et al., 2021	Yes	Yes	Yes	Low	Low Concern	Yes	Yes	Low Concern	Low	Yes	Yes	Low Concern	Low	Yes	Yes	No	Low
9. Meiron et al., 2021	Unclear	Yes	Yes	No information	Low Concern	Unclear	Unclear	Low Concern	No information	Yes	Unclear	Low Concern	No information	Yes	Yes	Yes	Low
10. Morgalla et al., 2014	Yes	Yes	No	High	Low Concern	Unclear	Unclear	Low Concern	No information	Yes	Unclear	Low Concern	No information	Yes	Yes	No	High
11. Morlet et al., 2023	Unclear	Yes	Yes	No information	Low Concern	Unclear	Yes	Low Concern	No information	Yes	Yes	Low Concern	Low	Yes	Yes	No	High
12. Obinata et al., 2020	Unclear	Yes	Yes	No information	Low Concern	Unclear	Unclear	Low Concern	No information	Yes	Unclear	Low Concern	No information	Yes	Yes	Yes	Low
13. Perez et al., 2021	Unclear	Yes	Yes	No information	Low Concern	Yes	Yes	Low Concern	Low	Yes	Unclear	Low Concern	No information	Yes	Yes	No	High
14. Pfeiffer et al., 2017	Yes	Yes	No	High	Low Concern	Unclear	Unclear	Low Concern	No information	Yes	Unclear	Low Concern	No information	Yes	Yes	No	High
15. Portnova et al., 2023	Unclear	Yes	Yes	No information	Low Concern	Unclear	Unclear	Low Concern	No information	Yes	Unclear	Low Concern	No information	Yes	Yes	Yes	Low
16. Rodriguez et al., 2014	Yes	Yes	Yes	Low	Low Concern	Yes	Yes	Low Concern	Low	Yes	Yes	Low Concern	Low	Yes	Yes	Yes	Low
17. Rossetti et al., 2014	Yes	Yes	Unclear	No information	Low Concern	Yes	Yes	Low Concern	Low	Yes	Yes	Low Concern	Low	Yes	Yes	Yes	Low
18. Steppacher et al., 2013	Unclear	Yes	Yes	No information	Low Concern	Yes	Yes	Low Concern	Low	Yes	Unclear	Low Concern	No information	Yes	Yes	No	High
19. Tzovara et al., 2013	Yes	Yes	Yes	Low	Low Concern	Yes	Yes	Low Concern	Low	Yes	Yes	Low Concern	Low	Yes	Yes	Yes	Low
20. Tzovara et al., 2016	Yes	Yes	Yes	Low	Low Concern	Yes	Yes	Low Concern	Low	Yes	Yes	Low Concern	Low	Yes	Yes	No	High
21. Wang et al., 2017	Unclear	Yes	Yes	No information	Low Concern	Unclear	No	Low Concern	High	Yes	Unclear	Low Concern	No information	Yes	Yes	Yes	Low
22. Wang et al., 2022	Yes	Yes	Yes	Low	Low Concern	Unclear	No	Low Concern	High	Yes	Unclear	Low Concern	No information	Yes	Yes	Yes	Low
23. Zhang et al., 2017	Unclear	Yes	Yes	No information	Low Concern	Yes	Yes	Low Concern	Low	Yes	Yes	Low Concern	Low	Yes	Yes	Yes	Low
24. Zhou et al., 2021	Unclear	Yes	Yes	No information	Low Concern	Unclear	No	Low Concern	No information	Yes	Unclear	Low Concern	High	Yes	Yes	Yes	Low
